# Supplementary material for: Fetal Growth Is Associated with Amniotic Fluid Antioxidant Capacity, Oxidative Stress, Minerals and Prenatal Supplementation: A Retrospective Study
Source: Antioxidants (Basel). 2025 Feb 5;14(2):184. doi: 10.3390/antiox14020184 (PMC11852346; doi:10.3390/antiox14020184)
Supplement: Supplementary file 1 [file antioxidants-14-00184-s001.zip]

Archive with 1 entries (1 files):
- antioxidants-3401501-supplementary.pdf
